# Supplementary material for: Cerebellar Progressive Multifocal Leukoencephalopathy Mimicking Anti-Yo-Antibody-Associated Rapidly Progressive Cerebellar Syndrome
Source: Neurol Int. 2023 Jul 26;15(3):917–25. doi: 10.3390/neurolint15030059 (PMC10443244; doi:10.3390/neurolint15030059)
Supplement: Supplementary file 1 [file neurolint-15-00059-s001.zip]

Archive with 1 entries (1 files):
- neurolint-2451391-supplementary.pdf
